# Supplementary material for: Pulsed antibiotic release into the environment may foster the spread of antimicrobial resistance
Source: FEMS Microbiol Ecol. 2025 Dec 19;102(1):fiaf128. doi: 10.1093/femsec/fiaf128 (PMC12750453; doi:10.1093/femsec/fiaf128)
Supplement: fiaf128_Supplemental_Files [file fiaf128_supplemental_files.zip]

Archive with 2 entries (2 files):
- Supplementary_data.docx
- Supplementary_data_antibiotics.xlsx
