# Supplementary material for: Pulsed antibiotic release into the environment may foster the spread of antimicrobial resistance
Source: FEMS Microbiol Ecol. 2025 Dec 19;102(1):fiaf128. doi: 10.1093/femsec/fiaf128 (PMC12750453; doi:10.1093/femsec/fiaf128)
Supplement: fiaf128_Supplemental_Files [file fiaf128_supplemental_files.zip › Supplementary_data_antibiotics.xlsx]

## Sheet: Overview
SUPPLEMENTARY DATA
Pulsed antibiotic release into the environment may foster the spread of antimicrobial resistance
Matthias Böckmann1*, Katharina Axtmann2, Gabriele Bierbaum2, Christiane Zarfl1*
1Eberhard Karls University of Tübingen, Department of Geosciences, Schnarrenbergstraße 94-96, 72076 Tübingen, Germany
2 University Hospital Bonn, Institute of Medical Microbiology, Immunology and Parasitology, Venusberg-Campus 1, 53127 Bonn, Germany
*Corresponding authors: matthias.boeckmann@uni-tuebingen.de, christiane.zarfl@uni-tuebingen.de
Overview of environmental parameters compiled from scientific literature related to the selected antibiotics (sorted in alphabetical order): Ciprofloxacin; Erythromycin; Levofloxacin; Metronidazole; Norfloxacin; Ofloxacin; Sulfamethoxazole; Trimethoprim. Each sheet corresponds to a single antibiotic. Details of the given references can be found in the sheet "Bibliography".
Selected parameters given in the columns of each Table for the respective antibiotic compound:
Environmental concentration [µg/l]	Observed environmental concentrations in wastewater in µg/L
MSC [µg/l]	Minimum selective concentration (MSC) in µg/L
Deviation	observed confidence interval for MSC in µg/L (where available)
t_1/2 photolytic [h]	Half-life when exposed to sunlight (or an artificial equivalent) in hours
t_1/2_biotic [h]	Half-life when exposed to bacteria and chemical compounds (not to sunlight) in hours

## Sheet: Ciprofloxacin
Environmental concentration [µg/l]	Reference		MSC [µg/l]	Deviation	Reference		t_1/2 photolytic [h]	Reference		t_1/2_biotic [h]	Reference
6.9	Watkinson et al., 2007, Water Res.		16.74	1.05	Schuster et al., 2022, Environ. Microbiol.		0.04	Baena-Nogueras et al., 2017, Sci. Total Environ.		378	Baena-Nogueras et al., 2017, Sci. Total Environ.
2.61	Terzić et al., 2008, Sci. Total Environ.		51.51	0.3	Schuster et al., 2022, Environ. Microbiol.		2.9	Belden et al., 2007, Chemosphere		38.4	Halling-Sørensen et al., 2000, J. Antimicrob. Chemother.
0.377	Spongberg & Witter, 2008, Sci. Total Environ.						1.9	Cardoza et al., 2005, Water Air Soil Pollut.		60	Halling-Sørensen et al., 2000, J. Antimicrob. Chemother.
13.625	Rosal et al., 2010, Water Res.						46	Cardoza et al., 2005, Water Air Soil Pollut.
1.1	Pal et al., 2010, Sci. Total Environ.						0.0185862	Babic et al., 2013, Chemosphere
3.353	Pal et al., 2010, Sci. Total Environ.						0.0183407	Babic et al., 2013, Chemosphere
0.72	Pal et al., 2010, Sci. Total Environ.						0.019135	Babic et al., 2013, Chemosphere
3.85	Gracia-Lor et al., 2012, Chemosphere						0.0212704	Babic et al., 2013, Chemosphere
0.32	Kostich et al., 2014, Environ. Pollut.
20.321	Afonso-Olivares et al., 2015; Guedes-Alonso et al., 2013
0.591	Papageorgiou et al., 2016, Sci. Total Environ.
1.028	Semerjian et al., 2018, Environ. Int.
2.57	Lesser et al., 2018, Chemosphere
0.0658	Estrada-Arriaga et al., 2016, Sci. Total Environ.
0.0337	Locatelli et al., 2011, Arch. Environ. Contam. Toxicol.
0.119	Brenner et al., 2011, Clean – Soil Air Water
0.74	Meléndez et al., 2020, Rev. Salud Ambient.
3	Kairigo et al., 2020, Sci. Total Environ.
0.03257	Zafar et al., 2021, Sci. Total Environ.

## Sheet: Erythromycin
Environmental concentration [µg/l]	Reference		MSC [µg/l]	Deviation	Reference		t_1/2 photolytic [h]	Reference		t_1/2_biotic [h]	Reference
420	Terzić et al., 2008, Sci. Total Environ.		514.1		Stanton et al. (2020). Commun. Biol.		31.9423	Batchu et al., 2014, Sci. Total Environ.		480	Schlüsener & Bester, 2006, Environ. Pollut.
6755	Kasprzyk-Hordern et al., 2009, Water Res.						5.21163	Batchu et al., 2014, Sci. Total Environ.
10025	Kasprzyk-Hordern et al., 2009, Water Res.
2310	Rosal et al., 2010, Water Res.
120	Gracia-Lor et al., 2012, Chemosphere
684	Leung et al., 2012, Environ. Int.
557	Leung et al., 2012, Environ. Int.
982	Leung et al., 2012, Environ. Int.
300	Fernández Rodríguez et al., 2015, (no journal provided, p. 349–356)
951	Semerjian et al., 2018, Environ. Int.
1140	Lesser et al., 2018, Chemosphere

## Sheet: Levofloxacin
Environmental concentration [µg/l]	Reference		MSC [µg/l]	Deviation	Reference		t_1/2 photolytic [h]	Reference
14154	Afonso-Olivares et al., 2015, IGME		43.16	16.85	Schuster et al. (2022). Environ. Microbiol.		2.5993	Lam & Mabury, 2005, Aquat. Sci.
6.64	Zafar et al., 2021, Sci. Total Environ.		46.98	9.85	Schuster et al. (2022). Environ. Microbiol.		1.12402	Lam & Mabury, 2005, Aquat. Sci.
							0.967182	Lam & Mabury, 2005, Aquat. Sci.
							1.59957	Lam & Mabury, 2005, Aquat. Sci.
							0.620729	Lam & Mabury, 2005, Aquat. Sci.
							2.18889	Lam & Mabury, 2005, Aquat. Sci.

## Sheet: Metronidazole
Environmental concentration [µg/l]	Reference		MSC [µg/l]	Deviation	Reference		t_1/2 photolytic [h]	Reference
1583	Kasprzyk-Hordern et al., 2009, Water Res.		16		Bengtsson-Palme and Larsson (2016). Environ. Int.		0.16	Tong et al., 2011, Anal. Bioanal. Chem.
962	Kasprzyk-Hordern et al., 2009, Water Res.						0.15	Tong et al., 2011, Anal. Bioanal. Chem.
165	Rosal et al., 2010, Water Res.						0.48	Tong et al., 2011, Anal. Bioanal. Chem.
630	Fernández Rodríguez et al., 2015
35	Papageorgiou et al., 2016, Sci. Total Environ.

## Sheet: Norfloxacin
Environmental concentration [µg/l]	Reference		MSC [µg/l]	Deviation	Reference		t_1/2 photolytic [h]	Reference		t_1/2_biotic [h]	Reference
210	Watkinson et al., 2007, Water Res.		16		Bengtsson-Palme and Larsson (2016). Environ. Int.		0.03	Baena-Nogueras et al., 2017, Sci. Total Environ.		363	Baena-Nogueras et al., 2017, Sci. Total Environ.
2940	Terzić et al., 2008, Sci. Total Environ.						0.0192541	Babic et al., 2013, Chemosphere
1070	Gracia-Lor et al., 2012, Chemosphere						0.0192541	Babic et al., 2013, Chemosphere
861	Leung et al., 2012, Environ. Int.						0.0192541	Babic et al., 2013, Chemosphere
67	Leung et al., 2012, Environ. Int.						0.0231049	Babic et al., 2013, Chemosphere
286	Leung et al., 2012, Environ. Int.
2366	Afonso-Olivares et al., 2015, IGME
193	Lesser et al., 2018, Chemosphere
37.7	Locatelli et al., 2011, Arch. Environ. Contam. Toxicol.
1744	Meléndez et al., 2020, Rev. Salud Ambient.
2900	Kairigo et al., 2020, Sci. Total Environ.

## Sheet: Ofloxacin
Environmental concentration [µg/l]	Reference		MSC [µg/l]	Deviation	Reference		t_1/2 photolytic [h]	Reference		t_1/2_biotic [h]	Reference
5286	Rosal et al., 2010, Water Res.		8		Bengtsson-Palme and Larsson (2016). Environ. Int.		51.2895	Liu et al., 2023, Front. Mar. Sci.
960	Gracia-Lor et al., 2012, Chemosphere						57.7623	Liu et al., 2023, Front. Mar. Sci.
1263	Leung et al., 2012, Environ. Int.						31.5067	Liu et al., 2023, Front. Mar. Sci.
336	Leung et al., 2012, Environ. Int.						27.7259	Liu et al., 2023, Front. Mar. Sci.
742	Leung et al., 2012, Environ. Int.						49.5105	Liu et al., 2023, Front. Mar. Sci.
660	Kostich et al., 2014, Environ. Pollut.						49.5105	Liu et al., 2023, Front. Mar. Sci.
140	Fernández Rodríguez et al., 2015						43.3217	Liu et al., 2023, Front. Mar. Sci.
1012	Semerjian et al., 2018, Environ. Int.						46.2098	Liu et al., 2023, Front. Mar. Sci.
1120	Lesser et al., 2018, Chemosphere						18.7337	Liu et al., 2023, Front. Mar. Sci.
293	Estrada-Arriaga et al., 2016, Sci. Total Environ., Rivera-Jaimes et al., 2018, Sci. Total Environ.						11.5525	Liu et al., 2023, Front. Mar. Sci.
335	Meléndez et al., 2020, Rev. Salud Ambient.						9.19	Cheng et al., 2021, Sci. Total Environ.
2.56	Zafar et al., 2021, Sci. Total Environ.						5.13	Cheng et al., 2021, Sci. Total Environ.
							5.17	Cheng et al., 2021, Sci. Total Environ.
							7.47	Cheng et al., 2021, Sci. Total Environ.
							4.34	Cheng et al., 2021, Sci. Total Environ.
							5.2	Cheng et al., 2021, Sci. Total Environ.

## Sheet: Sulfamethoxazole
Environmental concentration [µg/l]	Reference		MSC [µg/l]	Deviation	Reference		t_1/2 photolytic [h]	Reference		t_1/2_biotic [h]	Reference
570	Watkinson et al., 2007, Water Res.		297.9	27.5	Schuster et al. (2022). Environ. Microbiol.		3.73	Baena-Nogueras et al., 2017, Sci. Total Environ.		49.8	Zhang et al., 2013, Environ. Sci. Pollut. Res.
11600	Terzić et al., 2008, Sci. Total Environ.						2.77381	Lam & Mabury, 2005, Aquat. Sci.		11.4	Zhang et al., 2013, Environ. Sci. Pollut. Res.
472	Spongberg & Witter, 2008, Sci. Total Environ.						5.28571	Lam & Mabury, 2005, Aquat. Sci.		536.63	Xu et al., 2011, Bioresour. Technol.
150	Kasprzyk-Hordern et al., 2009, Water Res.						5.94048	Lam & Mabury, 2005, Aquat. Sci.		405.745	Xu et al., 2011, Bioresour. Technol.
274	Kasprzyk-Hordern et al., 2009, Water Res.						3.85714	Lam & Mabury, 2005, Aquat. Sci.		308.065	Xu et al., 2011, Bioresour. Technol.
530	Rosal et al., 2010, Water Res.						4.83333	Lam & Mabury, 2005, Aquat. Sci.		1848.39	Xu et al., 2011, Bioresour. Technol.
2800	Pal et al., 2010, Sci. Total Environ.						1.46429	Lam & Mabury, 2005, Aquat. Sci.		2772.59	Xu et al., 2011, Bioresour. Technol.
794	Pal et al., 2010, Sci. Total Environ.						1296	Poirier-Larabie et al., 2016, Sci. Total Environ.		1920	Poirier-Larabie et al., 2016, Sci. Total Environ.
1400	Pal et al., 2010, Sci. Total Environ.						0.49	Oliveira et al., 2019, Sci. Total Environ.
216	Behera et al., 2011, Sci. Total Environ.						0.86	Oliveira et al., 2019, Sci. Total Environ.
640	Gracia-Lor et al., 2012, Chemosphere						2.9	Oliveira et al., 2019, Sci. Total Environ.
155	Leung et al., 2012, Environ. Int.						2.8	Oliveira et al., 2019, Sci. Total Environ.
143	Leung et al., 2012, Environ. Int.						5.4	Oliveira et al., 2019, Sci. Total Environ.
40	Leung et al., 2012, Environ. Int.						5.9	Oliveira et al., 2019, Sci. Total Environ.
2900	Kostich et al., 2014, Environ. Pollut.						45	Palm et al., 2023, Photochem. Photobiol. Sci.
130	Fernández Rodríguez et al., 2015
2260	de Jesus Gaffney et al., 2015, Water Res.
80	Papageorgiou et al., 2016, Sci. Total Environ.
2750	Brown & Wong, 2018, Water Res.
228	Semerjian et al., 2018, Environ. Int.
2010	Rivera-Jaimes et al., 2018, Sci. Total Environ.
6570	Lesser et al., 2018, Chemosphere
1215	Estrada-Arriaga et al., 2016, Sci. Total Environ.
376	Locatelli et al., 2011, Arch. Environ. Contam. Toxicol.
27800	Brenner et al., 2011, CLEAN – Soil Air Water
56	Meléndez et al., 2020, Rev. Salud Ambient.
49300	Kairigo et al., 2020, Sci. Total Environ.
16.09	Zafar et al., 2021, Sci. Total Environ.

## Sheet: Trimethoprim
Environmental concentration [µg/l]	Reference		MSC [µg/l]	Deviation	Reference		t_1/2 photolytic [h]	Reference		t_1/2_biotic [h]	Reference
930	Watkinson et al., 2007, Water Res.		17		Hjort et al. (2022). Mbio		7.35	Rodríguez-López et al., 2021, Molecules		528	Halling-Sørensen et al., 2000, J. Antimicrob. Chemother.
2550	Terzić et al., 2008, Sci. Total Environ.						5.81	Rodríguez-López et al., 2021, Molecules		984	Halling-Sørensen et al., 2000, J. Antimicrob. Chemother.
6796	Kasprzyk-Hordern et al., 2009, Water Res.						3.95	Rodríguez-López et al., 2021, Molecules		67	Batt et al., 2006, Environ. Sci. Technol.
4673	Kasprzyk-Hordern et al., 2009, Water Res.						29.1	Giang et al., 2015, PLoS ONE		315	Batt et al., 2006, Environ. Sci. Technol.
197	Rosal et al., 2010, Water Res.						30.4	Giang et al., 2015, PLoS ONE
7900	Pal et al., 2010, Sci. Total Environ.
1264	Pal et al., 2010, Sci. Total Environ.
321	Pal et al., 2010, Sci. Total Environ.
277	Behera et al., 2011, Sci. Total Environ.
160	Gracia-Lor et al., 2012, Chemosphere
119	Leung et al., 2012, Environ. Int.
119	Leung et al., 2012, Environ. Int.
136	Leung et al., 2012, Environ. Int.
370	Kostich et al., 2014, Environ. Pollut.
100	Fernández Rodríguez et al., 2015
2080	de Jesus Gaffney et al., 2015, Water Res.
96	Papageorgiou et al., 2016, Sci. Total Environ.
790	Rivera-Jaimes et al., 2018, Sci. Total Environ.
1610	Lesser et al., 2018, Chemosphere
395	Estrada-Arriaga et al., 2016, Sci. Total Environ.
65.1	Locatelli et al., 2011, Arch. Environ. Contam. Toxicol.
6650	Brenner et al., 2011, CLEAN – Soil Air Water
122	Meléndez et al., 2020, Rev. Salud Ambient.
5600	Kairigo et al., 2020, Sci. Total Environ.

## Sheet: Bibliography
Abbreviation	Full citation
Afonso-Olivares et al., 2015, IGME	Afonso-Olivares, C., Guedes-Alonso, R., Montesdeoca-Esponda, S., Z, S.-F., & Santana-Rodríguez, J. J. (2015). Evaluación de la presencia de compuestos farmacéuticos en aguas residuales procedentes de estaciones de depuración de aguas residuales (EDARS) de la isla de Gran Canaria. In Actas del II Workshop sobre estudio, aprovechamiento y gestión del agua en terrenos e islas volcánicas, 21, 22 y 23…
Babic et al., 2013, Chemosphere	Babić, S., Periša, M., & Škorić, I. (2013). Photolytic degradation of norfloxacin, enrofloxacin and ciprofloxacin in various aqueous media. Chemosphere, 91(11), 1635–1642. https://doi.org/10.1016/j.chemosphere.2012.12.072
Baena-Nogueras et al., 2017, Sci. Total Environ.	Baena-Nogueras, R. M., González-Mazo, E., & Lara-Martín, P. A. (2017). Degradation kinetics of pharmaceuticals and personal care products in surface waters: Photolysis vs biodegradation. Science of The Total Environment, 590–591, 643–654. https://doi.org/10.1016/j.scitotenv.2017.03.015
Batchu et al., 2014, Sci. Total Environ.	Batchu, S. R., Panditi, V. R., O’Shea, K. E., & Gardinali, P. R. (2014). Photodegradation of antibiotics under simulated solar radiation: Implications for their environmental fate. Science of The Total Environment, 470–471, 299–310. https://doi.org/10.1016/j.scitotenv.2013.09.057
Batt et al., 2006, Environ. Sci. Technol.	Batt, A. L., Kim, S., & Aga, D. S. (2006). Enhanced Biodegradation of Iopromide and Trimethoprim in Nitrifying Activated Sludge. Environmental Science & Technology, 40(23), 7367–7373. https://doi.org/10.1021/es060835v
Behera et al., 2011, Sci. Total Environ.	Behera, S. K., Kim, H. W., Oh, J.-E., & Park, H.-S. (2011). Occurrence and removal of antibiotics, hormones and several other pharmaceuticals in wastewater treatment plants of the largest industrial city of Korea. Science of The Total Environment, 409(20), 4351–4360. https://doi.org/10.1016/j.scitotenv.2011.07.015
Belden et al., 2007, Chemosphere	Belden, J. B., Maul, J. D., & Lydy, M. J. (2007). Partitioning and photodegradation of ciprofloxacin in aqueous systems in the presence of organic matter. Chemosphere, 66(8), 1390–1395. https://doi.org/10.1016/j.chemosphere.2006.09.032
Bengtsson-Palme and Larsson (2016). Environ. Int.	Bengtsson-Palme, J., & Larsson, D. G. J. (2016). Concentrations of antibiotics predicted to select for resistant bacteria: Proposed limits for environmental regulation. Environment International, 86, 140–149. https://doi.org/10.1016/j.envint.2015.10.015
Brenner et al., 2011, CLEAN – Soil Air Water	Brenner, C. G. B., Mallmann, C. A., Arsand, D. R., Mayer, F. M., & Martins, A. F. (2011). Determination of Sulfamethoxazole and Trimethoprim and Their Metabolites in Hospital Effluent. CLEAN – Soil, Air, Water, 39(1), 28–34. https://doi.org/10.1002/clen.201000162
Brown & Wong, 2018, Water Res.	Brown, A. K., & Wong, C. S. (2018). Distribution and fate of pharmaceuticals and their metabolite conjugates in a municipal wastewater treatment plant. Water Research, 144, 774–783. https://doi.org/10.1016/j.watres.2018.08.034
Cardoza et al., 2005, Water Air Soil Pollut.	Cardoza, L. A., Knapp, C. W., Larive, C. K., Belden, J. B., Lydy, M., & Graham, D. W. (2005). Factors Affecting the Fate of Ciprofloxacin in Aquatic Field Systems. Water, Air, and Soil Pollution, 161(1), 383–398. https://doi.org/10.1007/s11270-005-5550-6
Cheng et al., 2021, Sci. Total Environ.	Cheng, D., Liu, H., E, Y., Liu, F., Lin, H., & Liu, X. (2021). Effects of natural colloidal particles derived from a shallow lake on the photodegradation of ofloxacin and ciprofloxacin. Science of The Total Environment, 773, 145102. https://doi.org/10.1016/j.scitotenv.2021.145102
de Jesus Gaffney et al., 2015, Water Res.	de Jesus Gaffney, V., Almeida, C. M. M., Rodrigues, A., Ferreira, E., Benoliel, M. J., & Cardoso, V. V. (2015). Occurrence of pharmaceuticals in a water supply system and related human health risk assessment. Water Research, 72, 199–208. https://doi.org/10.1016/j.watres.2014.10.027
Estrada-Arriaga et al., 2016, Sci. Total Environ.	Estrada-Arriaga, E. B., Cortés-Muñoz, J. E., González-Herrera, A., Calderón-Mólgora, C. G., de Lourdes Rivera-Huerta, Ma., Ramírez-Camperos, E., Montellano-Palacios, L., Gelover-Santiago, S. L., Pérez-Castrejón, S., Cardoso-Vigueros, L., Martín-Domínguez, A., & García-Sánchez, L. (2016). Assessment of full-scale biological nutrient removal systems upgraded with physico-chemical processes for the …
Fernández Rodríguez et al., 2015	Fernández Rodríguez, C., Afonso Olivares, C., Martín González, M. A., Ojeda González, R. J., Domínguez Santana, O., Santana Rodríguez, J. J., Susial, P., & Doña Rodríguez, J. M. (2015). Eliminación de microcontaminantes orgánicos mediante tratamientos avanzados para un uso potable indirecto de aguas regeneradas. 349–356.
Giang et al., 2015, PLoS ONE	Giang, C. N. D., Sebesvari, Z., Renaud, F., Rosendahl, I., Minh, Q. H., & Amelung, W. (2015). Occurrence and Dissipation of the Antibiotics Sulfamethoxazole, Sulfadiazine, Trimethoprim, and Enrofloxacin in the Mekong Delta, Vietnam. PLOS ONE, 10(7), e0131855. https://doi.org/10.1371/journal.pone.0131855
Gracia-Lor et al., 2012, Chemosphere	Gracia-Lor, E., Sancho, J. V., Serrano, R., & Hernández, F. (2012). Occurrence and removal of pharmaceuticals in wastewater treatment plants at the Spanish Mediterranean area of Valencia. Chemosphere, 87(5), 453–462. https://doi.org/10.1016/j.chemosphere.2011.12.025
Halling-Sørensen et al., 2000, J. Antimicrob. Chemother.	Halling-Sørensen, B., Lützhøft, H.-C. H., Andersen, H. R., & Ingerslev, F. (2000). Environmental risk assessment of antibiotics: Comparison of mecillinam, trimethoprim and ciprofloxacin. Journal of Antimicrobial Chemotherapy, 46(suppl_1), 53–58. https://doi.org/10.1093/jac/46.suppl_1.53
Hjort et al., 2022, Mbio	Hjort, K., Fermér, E., Tang, P.-C., & Andersson, D. I. (2022). Antibiotic Minimal Selective Concentrations and Fitness Costs during Biofilm and Planktonic Growth. MBio, 13(3), e01447-22. https://doi.org/10.1128/mbio.01447-22
Kairigo et al., 2020, Sci. Total Environ.	Kairigo, P., Ngumba, E., Sundberg, L.-R., Gachanja, A., & Tuhkanen, T. (2020). Occurrence of antibiotics and risk of antibiotic resistance evolution in selected Kenyan wastewaters, surface waters and sediments. Science of The Total Environment, 720, 137580. https://doi.org/10.1016/j.scitotenv.2020.137580
Kasprzyk-Hordern et al., 2009, Water Res.	Kasprzyk-Hordern, B., Dinsdale, R. M., & Guwy, A. J. (2009). The removal of pharmaceuticals, personal care products, endocrine disruptors and illicit drugs during wastewater treatment and its impact on the quality of receiving waters. Water Research, 43(2), 363–380. https://doi.org/10.1016/j.watres.2008.10.047
Kostich et al., 2014, Environ. Pollut.	Kostich, M. S., Batt, A. L., & Lazorchak, J. M. (2014). Concentrations of prioritized pharmaceuticals in effluents from 50 large wastewater treatment plants in the US and implications for risk estimation. Environmental Pollution, 184, 354–359. https://doi.org/10.1016/j.envpol.2013.09.013
Lam & Mabury, 2005, Aquat. Sci.	Lam, M. W., & Mabury, S. A. (2005). Photodegradation of the pharmaceuticals atorvastatin, carbamazepine, levofloxacin, and sulfamethoxazole in natural waters. Aquatic Sciences, 67(2), 177–188. https://doi.org/10.1007/s00027-004-0768-8
Lesser et al., 2018, Chemosphere	Lesser, L. E., Mora, A., Moreau, C., Mahlknecht, J., Hernández-Antonio, A., Ramírez, A. I., & Barrios-Piña, H. (2018). Survey of 218 organic contaminants in groundwater derived from the world’s largest untreated wastewater irrigation system: Mezquital Valley, Mexico. Chemosphere, 198, 510–521. https://doi.org/10.1016/j.chemosphere.2018.01.154
Leung et al., 2012, Environ. Int.	Leung, H. W., Minh, T. B., Murphy, M. B., Lam, J. C. W., So, M. K., Martin, M., Lam, P. K. S., & Richardson, B. J. (2012). Distribution, fate and risk assessment of antibiotics in sewage treatment plants in Hong Kong, South China. Environment International, 42, 1–9. https://doi.org/10.1016/j.envint.2011.03.004
Liu et al., 2023, Front. Mar. Sci.	Liu, S., Cui, Z., Bai, Y., Ding, D., Yin, J., Su, R., & Qu, K. (2023). Indirect photodegradation of ofloxacin in simulated seawater: Important roles of DOM and environmental factors. Frontiers in Marine Science, 10. https://doi.org/10.3389/fmars.2023.1132216
Locatelli et al., 2011, Arch. Environ. Contam. Toxicol.	Locatelli, M. A. F., Sodré, F. F., & Jardim, W. F. (2011). Determination of Antibiotics in Brazilian Surface Waters Using Liquid Chromatography–Electrospray Tandem Mass Spectrometry. Archives of Environmental Contamination and Toxicology, 60(3), 385–393. https://doi.org/10.1007/s00244-010-9550-1
Meléndez et al., 2020, Rev. Salud Ambient.	Meléndez, J., García, Y., Galván, V., de León, L., Vargas, K., Mejía, J., & Ramírez, R. (2020). Contaminantes emergentes. Problemática ambiental asociada al uso de antibióticos. Nuevas técnicas de detección, remediación y perspectivas de legislación en América Latina. Revista de Salud Ambiental, 20(1), 53–61.
Oliveira et al., 2019, Sci. Total Environ.	Oliveira, C., Lima, D. L. D., Silva, C. P., Calisto, V., Otero, M., & Esteves, V. I. (2019). Photodegradation of sulfamethoxazole in environmental samples: The role of pH, organic matter and salinity. Science of The Total Environment, 648, 1403–1410. https://doi.org/10.1016/j.scitotenv.2018.08.235
Pal et al., 2010, Sci. Total Environ.	Pal, A., Gin, K. Y.-H., Lin, A. Y.-C., & Reinhard, M. (2010). Impacts of emerging organic contaminants on freshwater resources: Review of recent occurrences, sources, fate and effects. Science of The Total Environment, 408(24), 6062–6069. https://doi.org/10.1016/j.scitotenv.2010.09.026
Palm et al., 2023, Photochem. Photobiol. Sci.	Palm, W.-U., Schmidt, N., Stahn, M., & Grimme, S. (2023). A kinetic study of the photolysis of sulfamethoxazole with special emphasis on the photoisomer. Photochemical & Photobiological Sciences, 22(3), 615–630. https://doi.org/10.1007/s43630-022-00340-x
Papageorgiou et al., 2016, Sci. Total Environ.	Papageorgiou, M., Kosma, C., & Lambropoulou, D. (2016). Seasonal occurrence, removal, mass loading and environmental risk assessment of 55 pharmaceuticals and personal care products in a municipal wastewater treatment plant in Central Greece. Science of The Total Environment, 543, 547–569. https://doi.org/10.1016/j.scitotenv.2015.11.047
Poirier-Larabie et al., 2016, Sci. Total Environ.	Poirier-Larabie, S., Segura, P. A., & Gagnon, C. (2016). Degradation of the pharmaceuticals diclofenac and sulfamethoxazole and their transformation products under controlled environmental conditions. Science of The Total Environment, 557–558, 257–267. https://doi.org/10.1016/j.scitotenv.2016.03.057
Rivera-Jaimes et al., 2018, Sci. Total Environ.	Rivera-Jaimes, J. A., Postigo, C., Melgoza-Alemán, R. M., Aceña, J., Barceló, D., & López de Alda, M. (2018). Study of pharmaceuticals in surface and wastewater from Cuernavaca, Morelos, Mexico: Occurrence and environmental risk assessment. Science of The Total Environment, 613–614, 1263–1274. https://doi.org/10.1016/j.scitotenv.2017.09.134
Rodríguez-López 2021	Rodríguez-López, L., Cela-Dablanca, R., Núñez-Delgado, A., Álvarez-Rodríguez, E., Fernández-Calviño, D., & Arias-Estévez, M. (2021). Photodegradation of Ciprofloxacin, Clarithromycin and Trimethoprim: Influence of pH and Humic Acids. Molecules, 26(11), Article 11. https://doi.org/10.3390/molecules26113080
Rosal et al., 2010, Water Res.	Rosal, R., Rodríguez, A., Perdigón-Melón, J. A., Petre, A., García-Calvo, E., Gómez, M. J., Agüera, A., & Fernández-Alba, A. R. (2010). Occurrence of emerging pollutants in urban wastewater and their removal through biological treatment followed by ozonation. Water Research, 44(2), 578–588. https://doi.org/10.1016/j.watres.2009.07.004
Schlüsener & Bester, 2006, Environ. Pollut.	Schlüsener, M. P., & Bester, K. (2006). Persistence of antibiotics such as macrolides, tiamulin and salinomycin in soil. Environmental Pollution, 143(3), 565–571. https://doi.org/10.1016/j.envpol.2005.10.049
Schuster et al., 2022, Environ. Microbiol.	Schuster, D., Axtmann, K., Holstein, N., Felder, C., Voigt, A., Färber, H., Ciorba, P., Szekat, C., Schallenberg, A., Böckmann, M., Zarfl, C., Neidhöfer, C., Smalla, K., Exner, M., & Bierbaum, G. (2022). Antibiotic concentrations in raw hospital wastewater surpass minimal selective and minimum inhibitory concentrations of resistant Acinetobacter baylyi strains. Environ Microbiol, 24(12), 5721–573…
Semerjian et al., 2018, Environ. Int.	Semerjian, L., Shanableh, A., Semreen, M. H., & Samarai, M. (2018). Human health risk assessment of pharmaceuticals in treated wastewater reused for non-potable applications in Sharjah, United Arab Emirates. Environment International, 121, 325–331. https://doi.org/10.1016/j.envint.2018.08.048
Spongberg & Witter, 2008, Sci. Total Environ.	Spongberg, A. L., & Witter, J. D. (2008). Pharmaceutical compounds in the wastewater process stream in Northwest Ohio. Science of The Total Environment, 397(1), 148–157. https://doi.org/10.1016/j.scitotenv.2008.02.042
Stanton et al., 2020, Commun. Biol.	Stanton, I. C., Murray, A. K., Zhang, L., Snape, J., & Gaze, W. H. (2020). Evolution of antibiotic resistance at low antibiotic concentrations including selection below the minimal selective concentration. Communications Biology, 3(1), 1–11. https://doi.org/10.1038/s42003-020-01176-w
Tahrani et al., 2015, J. Water Health	Tahrani, L., Van Loco, J., Ben Mansour, H., & Reyns, T. (2015). Occurrence of antibiotics in pharmaceutical industrial wastewater, wastewater treatment plant and sea waters in Tunisia. Journal of Water and Health, 14(2), 208–213. https://doi.org/10.2166/wh.2015.224
Terzić et al., 2008, Sci. Total Environ.	Terzić, S., Senta, I., Ahel, M., Gros, M., Petrović, M., Barcelo, D., Müller, J., Knepper, T., Martí, I., Ventura, F., Jovančić, P., & Jabučar, D. (2008). Occurrence and fate of emerging wastewater contaminants in Western Balkan Region. Science of The Total Environment, 399(1), 66–77. https://doi.org/10.1016/j.scitotenv.2008.03.003
Tong et al., 2011, Anal. Bioanal. Chem.	Tong, L., Pérez, S., Gonçalves, C., Alpendurada, F., Wang, Y., & Barceló, D. (2011). Kinetic and mechanistic studies of the photolysis of metronidazole in simulated aqueous environmental matrices using a mass spectrometric approach. Analytical and Bioanalytical Chemistry, 399(1), 421–428. https://doi.org/10.1007/s00216-010-4320-5
Watkinson et al., 2007, Water Res.	Watkinson, A. J., Murby, E. J., & Costanzo, S. D. (2007). Removal of antibiotics in conventional and advanced wastewater treatment: Implications for environmental discharge and wastewater recycling. Water Research, 41(18), 4164–4176. https://doi.org/10.1016/j.watres.2007.04.005
Xu et al., 2011, Bioresour. Technol.	Xu, B., Mao, D., Luo, Y., & Xu, L. (2011). Sulfamethoxazole biodegradation and biotransformation in the water–sediment system of a natural river. Bioresource Technology, 102(14), 7069–7076. https://doi.org/10.1016/j.biortech.2011.04.086
Zafar et al., 2021, Sci. Total Environ.	Zafar, R., Bashir, S., Nabi, D., & Arshad, M. (2021). Occurrence and quantification of prevalent antibiotics in wastewater samples from Rawalpindi and Islamabad, Pakistan. Science of The Total Environment, 764, 142596. https://doi.org/10.1016/j.scitotenv.2020.142596
Zhang et al., 2022, Ecotoxicol. Environ. Saf.	Zhang, J., Ge, H., Shi, J., Tao, H., Li, B., Yu, X., Zhang, M., Xu, Z., Xiao, R., & Li, X. (2022). A tiered probabilistic approach to assess antibiotic ecological and resistance development risks in the fresh surface waters of China. Ecotoxicology and Environmental Safety, 243, 114018. https://doi.org/10.1016/j.ecoenv.2022.114018
Zhang et al., 2013, Environ. Sci. Pollut. Res.	Zhang, Y., Xu, J., Zhong, Z., Guo, C., Li, L., He, Y., Fan, W., & Chen, Y. (2013). Degradation of sulfonamides antibiotics in lake water and sediment. Environmental Science and Pollution Research, 20(4), 2372–2380. https://doi.org/10.1007/s11356-012-1121-8
